# Supplementary material for: Composite Fish Collagen Peptide-Based Biopolymer Emulsion for Keratin Structure Stabilization and Hair Fiber Repair
Source: Polymers (Basel). 2025 Mar 27;17(7):907. doi: 10.3390/polym17070907 (PMC11991457; doi:10.3390/polym17070907)
Supplement: Supplementary file 1 [file polymers-17-00907-s001.zip]

Archive with 1 entries (1 files):
- polymers-3539792-supplementary.pdf
